# Supplementary material for: Successful Patient-Derived Organoid Culture of Gynecologic Cancers for Disease Modeling and Drug Sensitivity Testing
Source: Cancers (Basel). 2021 Jun 10;13(12):2901. doi: 10.3390/cancers13122901 (PMC8229222; doi:10.3390/cancers13122901)
Supplement: Supplementary file 1 [file cancers-13-02901-s001.zip]

Archive with 4 entries (4 files):
- Supplemental Figures.pdf
- Supplemental Methods.pdf
- Supplemental Table S1.pdf
- Supplemental Table S2.xlsx
