# Supplementary material for: Successful Patient-Derived Organoid Culture of Gynecologic Cancers for Disease Modeling and Drug Sensitivity Testing
Source: Cancers (Basel). 2021 Jun 10;13(12):2901. doi: 10.3390/cancers13122901 (PMC8229222; doi:10.3390/cancers13122901)
Supplement: Supplementary file 1 [file cancers-13-02901-s001.zip › Supplemental Table S2.xlsx]

## Sheet: standard chemotherapy
Statistical analyses for Fig. 1A
Tukey's multiple comparisons test	Mean Diff.	95.00% CI of diff.	Significant?	Summary	Adjusted P Value
ONC-6045
ct vs. Carboplatin	33.71	-12.88 to 80.31	No	ns	0.1096
ct vs. Paclitaxel	74.92	23.75 to 126.1	Yes	*	0.0212
ct vs. Carboplatin+Paclitaxel	72.71	14.83 to 130.6	Yes	*	0.0322
Carboplatin vs. Paclitaxel	41.21	20.76 to 61.65	Yes	**	0.0055
Carboplatin vs. Carboplatin+Paclitaxel	38.99	12.50 to 65.48	Yes	*	0.0234
Paclitaxel vs. Carboplatin+Paclitaxel	-2.214	-19.22 to 14.79	No	ns	0.8247
ONC-6099
ct vs. Carboplatin	40.3	23.31 to 57.29	Yes	**	0.0072
ct vs. Paclitaxel	56.92	34.97 to 78.87	Yes	**	0.0023
ct vs. Carboplatin+Paclitaxel	63.92	47.67 to 80.18	Yes	***	0.0003
Carboplatin vs. Paclitaxel	16.62	-10.55 to 43.80	No	ns	0.1314
Carboplatin vs. Carboplatin+Paclitaxel	23.63	5.818 to 41.43	Yes	*	0.0269
Paclitaxel vs. Carboplatin+Paclitaxel	7.001	-14.94 to 28.94	No	ns	0.5732
ONC-6096
ct vs. Carboplatin	9.594	-14.23 to 33.42	No	ns	0.2642
ct vs. Paclitaxel	54.53	33.02 to 76.05	Yes	**	0.0076
ct vs. Carboplatin+Paclitaxel	56.86	48.61 to 65.10	Yes	****	<0.0001
Carboplatin vs. Paclitaxel	44.94	25.23 to 64.66	Yes	**	0.0027
Carboplatin vs. Carboplatin+Paclitaxel	47.26	26.71 to 67.81	Yes	**	0.0063
Paclitaxel vs. Carboplatin+Paclitaxel	2.322	-15.96 to 20.61	No	ns	0.9067
ONC-6051
ct vs. Carboplatin	16.21	-30.05 to 62.47	No	ns	0.5326
ct vs. Paclitaxel	46.84	8.443 to 85.24	Yes	*	0.0259
ct vs. Carboplatin+Paclitaxel	54.12	14.11 to 94.12	Yes	*	0.0241
Carboplatin vs. Paclitaxel	30.63	-15.20 to 76.47	No	ns	0.1539
Carboplatin vs. Carboplatin+Paclitaxel	37.91	-14.99 to 90.80	No	ns	0.1022
Paclitaxel vs. Carboplatin+Paclitaxel	7.272	-29.30 to 43.85	No	ns	0.7406
ONC-7033
ct vs. Carboplatin	16.46	7.996 to 24.93	Yes	*	0.011
ct vs. Paclitaxel	34.32	17.44 to 51.21	Yes	*	0.0117
ct vs. Carboplatin+Paclitaxel	53.69	12.99 to 94.39	Yes	*	0.0291
Carboplatin vs. Paclitaxel	17.86	4.134 to 31.59	Yes	*	0.024
Carboplatin vs. Carboplatin+Paclitaxel	37.23	-0.5570 to 75.01	No	ns	0.0516
Paclitaxel vs. Carboplatin+Paclitaxel	19.37	-14.14 to 52.87	No	ns	0.1748
ONC-6007
ct vs. Carboplatin	-2.325	-31.07 to 26.42	No	ns	0.9754
ct vs. Paclitaxel	45.45	14.18 to 76.72	Yes	*	0.0209
ct vs. Carboplatin+Paclitaxel	49.98	15.75 to 84.20	Yes	*	0.0228
Carboplatin vs. Paclitaxel	47.77	34.00 to 61.55	Yes	***	0.0008
Carboplatin vs. Carboplatin+Paclitaxel	52.3	37.22 to 67.39	Yes	**	0.0023
Paclitaxel vs. Carboplatin+Paclitaxel	4.527	-5.046 to 14.10	No	ns	0.2949
ONC-6057
ct vs. Carboplatin	-6.341	-34.28 to 21.60	No	ns	0.7035
ct vs. Paclitaxel	51.31	24.55 to 78.07	Yes	**	0.006
ct vs. Carboplatin+Paclitaxel	47.77	20.21 to 75.33	Yes	**	0.0076
Carboplatin vs. Paclitaxel	57.65	38.50 to 76.80	Yes	**	0.0014
Carboplatin vs. Carboplatin+Paclitaxel	54.11	30.72 to 77.51	Yes	**	0.0042
Paclitaxel vs. Carboplatin+Paclitaxel	-3.537	-27.05 to 19.98	No	ns	0.9196
ONC-6069
ct vs. Carboplatin	32.45	20.47 to 44.43	Yes	**	0.0024
ct vs. Paclitaxel	44.04	29.88 to 58.21	Yes	***	0.0008
ct vs. Carboplatin+Paclitaxel	46.23	33.84 to 58.63	Yes	***	0.0004
Carboplatin vs. Paclitaxel	11.59	-2.600 to 25.79	No	ns	0.084
Carboplatin vs. Carboplatin+Paclitaxel	13.78	3.105 to 24.46	Yes	*	0.0231
Paclitaxel vs. Carboplatin+Paclitaxel	2.191	-11.66 to 16.04	No	ns	0.9053
ONC-6072
ct vs. Carboplatin	1.932	-55.13 to 59.00	No	ns	0.9974
ct vs. Paclitaxel	44.34	12.44 to 76.24	Yes	*	0.0184
ct vs. Carboplatin+Paclitaxel	45.82	20.42 to 71.22	Yes	**	0.0067
Carboplatin vs. Paclitaxel	42.41	-10.09 to 94.90	No	ns	0.0897
Carboplatin vs. Carboplatin+Paclitaxel	43.89	-10.83 to 98.61	No	ns	0.0866
Paclitaxel vs. Carboplatin+Paclitaxel	1.482	-30.68 to 33.64	No	ns	0.997
ONC-6092
ct vs. Carboplatin	-4.131	-48.09 to 39.83	No	ns	0.9401
ct vs. Paclitaxel	45.66	33.89 to 57.43	Yes	***	0.0009
ct vs. Carboplatin+Paclitaxel	35.59	21.58 to 49.60	Yes	**	0.0019
Carboplatin vs. Paclitaxel	49.79	2.169 to 97.42	Yes	*	0.0457
Carboplatin vs. Carboplatin+Paclitaxel	39.72	-2.750 to 82.19	No	ns	0.0583
Paclitaxel vs. Carboplatin+Paclitaxel	-10.07	-24.37 to 4.229	No	ns	0.1178
ONC-6191
ct vs. Carboplatin	-15.22	-26.25 to -4.186	Yes	*	0.0257
ct vs. Paclitaxel	29.31	10.74 to 47.88	Yes	*	0.0145
ct vs. Carboplatin+Paclitaxel	31.07	21.43 to 40.72	Yes	***	0.0007
Carboplatin vs. Paclitaxel	44.53	21.40 to 67.66	Yes	*	0.0137
Carboplatin vs. Carboplatin+Paclitaxel	46.29	35.46 to 57.12	Yes	**	0.0018
Paclitaxel vs. Carboplatin+Paclitaxel	1.76	-16.87 to 20.39	No	ns	0.9616
ONC-6140
ct vs. Carboplatin	-0.7633	-16.00 to 14.47	No	ns	0.9955
ct vs. Paclitaxel	27.63	17.06 to 38.21	Yes	**	0.0037
ct vs. Carboplatin+Paclitaxel	29.95	13.20 to 46.70	Yes	**	0.0087
Carboplatin vs. Paclitaxel	28.4	10.87 to 45.92	Yes	*	0.0166
Carboplatin vs. Carboplatin+Paclitaxel	30.71	13.22 to 48.20	Yes	**	0.0071
Paclitaxel vs. Carboplatin+Paclitaxel	2.314	-17.17 to 21.79	No	ns	0.8888
ONC-6134
ct vs. Carboplatin	-7.327	-31.23 to 16.58	No	ns	0.6251
ct vs. Paclitaxel	17.4	-6.045 to 40.84	No	ns	0.1132
ct vs. Carboplatin+Paclitaxel	27.8	1.877 to 53.72	Yes	*	0.0424
Carboplatin vs. Paclitaxel	24.72	5.095 to 44.35	Yes	*	0.0239
Carboplatin vs. Carboplatin+Paclitaxel	35.13	14.40 to 55.85	Yes	*	0.0127
Paclitaxel vs. Carboplatin+Paclitaxel	10.4	-4.708 to 25.51	No	ns	0.1326
ONC-7003
ct vs. Carboplatin	16.19	-29.77 to 62.14	No	ns	0.3175
ct vs. Paclitaxel	35.84	0.1047 to 71.57	Yes	*	0.0496
ct vs. Carboplatin+Paclitaxel	25.41	-16.83 to 67.65	No	ns	0.1419
Carboplatin vs. Paclitaxel	19.65	-9.694 to 49.00	No	ns	0.1097
Carboplatin vs. Carboplatin+Paclitaxel	9.227	-1.206 to 19.66	No	ns	0.0671
Paclitaxel vs. Carboplatin+Paclitaxel	-10.42	-35.78 to 14.93	No	ns	0.3236
ONC-6163
ct vs. Carboplatin	12.73	-37.76 to 63.21	No	ns	0.6591
ct vs. Paclitaxel	23.32	-27.64 to 74.27	No	ns	0.3639
ct vs. Carboplatin+Paclitaxel	20.15	-29.22 to 69.53	No	ns	0.3873
Carboplatin vs. Paclitaxel	10.59	-33.43 to 54.61	No	ns	0.7089
Carboplatin vs. Carboplatin+Paclitaxel	7.426	-22.76 to 37.61	No	ns	0.7531
Paclitaxel vs. Carboplatin+Paclitaxel	-3.165	-46.69 to 40.36	No	ns	0.9871
ONC-7052
ct vs. Carboplatin	-16.2	-63.97 to 31.57	No	ns	0.5618
ct vs. Paclitaxel	16.09	-30.84 to 63.02	No	ns	0.4969
ct vs. Carboplatin+Paclitaxel	18.64	-30.08 to 67.36	No	ns	0.3871
Carboplatin vs. Paclitaxel	32.29	-7.314 to 71.88	No	ns	0.0899
Carboplatin vs. Carboplatin+Paclitaxel	34.84	-5.435 to 75.11	No	ns	0.0738
Paclitaxel vs. Carboplatin+Paclitaxel	2.551	-25.34 to 30.44	No	ns	0.9787
ONC-6071
ct vs. Carboplatin	-9.266	-48.29 to 29.75	No	ns	0.5567
ct vs. Paclitaxel	10.5	-22.38 to 43.39	No	ns	0.5143
ct vs. Carboplatin+Paclitaxel	14.66	-17.62 to 46.94	No	ns	0.3185
Carboplatin vs. Paclitaxel	19.77	1.959 to 37.58	Yes	*	0.0387
Carboplatin vs. Carboplatin+Paclitaxel	23.92	3.473 to 44.37	Yes	*	0.0345
Paclitaxel vs. Carboplatin+Paclitaxel	4.155	-15.07 to 23.38	No	ns	0.8136
ONC-6061
ct vs. Carboplatin	7.977	-34.29 to 50.24	No	ns	0.712
ct vs. Paclitaxel	8.006	-3.123 to 19.13	No	ns	0.1328
ct vs. Carboplatin+Paclitaxel	10.24	-12.15 to 32.62	No	ns	0.2891
Carboplatin vs. Paclitaxel	0.0289	-42.49 to 42.55	No	ns	>0.9999
Carboplatin vs. Carboplatin+Paclitaxel	2.26	-34.17 to 38.69	No	ns	0.9906
Paclitaxel vs. Carboplatin+Paclitaxel	2.231	-20.31 to 24.78	No	ns	0.9542
ONC-6173
ct vs. Carboplatin	-5.655	-28.14 to 16.83	No	ns	0.5965
ct vs. Paclitaxel	-8.166	-53.98 to 37.64	No	ns	0.8091
ct vs. Carboplatin+Paclitaxel	8.716	-13.57 to 31.00	No	ns	0.4724
Carboplatin vs. Paclitaxel	-2.511	-56.66 to 51.64	No	ns	0.9883
Carboplatin vs. Carboplatin+Paclitaxel	14.37	-8.668 to 37.41	No	ns	0.1421
Paclitaxel vs. Carboplatin+Paclitaxel	16.88	-28.72 to 62.49	No	ns	0.4055
ONC-5942
ct vs. Carboplatin	-8.879	-81.33 to 63.57	No	ns	0.904
ct vs. Paclitaxel	4.285	-69.35 to 77.92	No	ns	0.9859
ct vs. Carboplatin+Paclitaxel	7.405	-63.90 to 78.71	No	ns	0.9406
Carboplatin vs. Paclitaxel	13.16	-13.62 to 39.95	No	ns	0.3207
Carboplatin vs. Carboplatin+Paclitaxel	16.28	-12.46 to 45.03	No	ns	0.2388
Paclitaxel vs. Carboplatin+Paclitaxel	3.119	-24.93 to 31.17	No	ns	0.9646

## Sheet: standard chemotherapy -+ bev
Statistical analyses for Fig. 1B
Tukey's multiple comparisons test	Mean Diff.	95.00% CI of diff.	Significant?	Summary	Adjusted P Value
ONC-6045
ct vs. Bevacizumab	25.33	-26.70 to 77.37	No	ns	0.2115
ct vs. Carboplatin+Paclitaxel	72.71	14.83 to 130.6	Yes	*	0.0322
ct vs. Bev+Carbo+Taxol	71.94	25.50 to 118.4	Yes	*	0.0158
Bevacizumab vs. Carboplatin+Paclitaxel	47.37	31.93 to 62.82	Yes	**	0.0052
Bevacizumab vs. Bev+Carbo+Taxol	46.61	25.66 to 67.56	Yes	**	0.0045
Carboplatin+Paclitaxel vs. Bev+Carbo+Taxol	-0.7641	-27.67 to 26.14	No	ns	0.9967
ONC-6099
ct vs. Bevacizumab	-4.618	-19.25 to 10.02	No	ns	0.5946
ct vs. Carboplatin+Paclitaxel	63.92	47.67 to 80.18	Yes	***	0.0003
ct vs. Bev+Carbo+Taxol	53.59	30.60 to 76.58	Yes	**	0.0035
Bevacizumab vs. Carboplatin+Paclitaxel	68.54	53.36 to 83.72	Yes	***	0.0003
Bevacizumab vs. Bev+Carbo+Taxol	58.21	34.19 to 82.23	Yes	**	0.0045
Carboplatin+Paclitaxel vs. Bev+Carbo+Taxol	-10.33	-33.27 to 12.61	No	ns	0.3428
ONC-6096
ct vs. Bevacizumab	4.499	-10.42 to 19.42	No	ns	0.4258
ct vs. Carboplatin+Paclitaxel	56.86	48.61 to 65.10	Yes	****	<0.0001
ct vs. Bev+Carbo+Taxol	49.27	26.09 to 72.46	Yes	*	0.0109
Bevacizumab vs. Carboplatin+Paclitaxel	52.36	39.99 to 64.72	Yes	***	0.0006
Bevacizumab vs. Bev+Carbo+Taxol	44.77	26.45 to 63.10	Yes	**	0.0028
Carboplatin+Paclitaxel vs. Bev+Carbo+Taxol	-7.583	-27.50 to 12.33	No	ns	0.3635
ONC-6051
ct vs. Bevacizumab	1.456	-37.26 to 40.17	No	ns	0.9969
ct vs. Carboplatin+Paclitaxel	54.12	14.11 to 94.12	Yes	*	0.0241
ct vs. Bev+Carbo+Taxol	41.26	16.93 to 65.59	Yes	*	0.0155
Bevacizumab vs. Carboplatin+Paclitaxel	52.66	36.08 to 69.24	Yes	***	0.0008
Bevacizumab vs. Bev+Carbo+Taxol	43.14	25.19 to 61.08	Yes	**	0.0061
Carboplatin+Paclitaxel vs. Bev+Carbo+Taxol	-9.524	-24.58 to 5.529	No	ns	0.1428
ONC-7033
ct vs. Bevacizumab	-1.187	-38.01 to 35.64	No	ns	0.9951
ct vs. Carboplatin+Paclitaxel	53.69	12.99 to 94.39	Yes	*	0.0291
ct vs. Bev+Carbo+Taxol	27.66	-33.59 to 88.90	No	ns	0.211
Bevacizumab vs. Carboplatin+Paclitaxel	54.87	22.16 to 87.59	Yes	**	0.0084
Bevacizumab vs. Bev+Carbo+Taxol	28.84	-18.24 to 75.92	No	ns	0.1767
Carboplatin+Paclitaxel vs. Bev+Carbo+Taxol	-26.03	-72.81 to 20.74	No	ns	0.2274
ONC-6007
ct vs. Bevacizumab	-0.05567	-27.76 to 27.65	No	ns	>0.9999
ct vs. Carboplatin+Paclitaxel	49.98	15.75 to 84.20	Yes	*	0.0228
ct vs. Bev+Carbo+Taxol	46.79	16.94 to 76.63	Yes	*	0.0161
Bevacizumab vs. Carboplatin+Paclitaxel	50.03	26.40 to 73.67	Yes	**	0.0095
Bevacizumab vs. Bev+Carbo+Taxol	46.84	26.62 to 67.07	Yes	**	0.0041
Carboplatin+Paclitaxel vs. Bev+Carbo+Taxol	-3.188	-15.42 to 9.045	No	ns	0.6182
ONC-6057
ct vs. Bevacizumab	-5.952	-32.82 to 20.91	No	ns	0.7897
ct vs. Carboplatin+Paclitaxel	47.77	20.21 to 75.33	Yes	**	0.0076
ct vs. Bev+Carbo+Taxol	48.44	21.12 to 75.77	Yes	**	0.0098
Bevacizumab vs. Carboplatin+Paclitaxel	53.72	29.88 to 77.56	Yes	**	0.0028
Bevacizumab vs. Bev+Carbo+Taxol	54.4	34.22 to 74.57	Yes	**	0.0018
Carboplatin+Paclitaxel vs. Bev+Carbo+Taxol	0.6724	-22.42 to 23.76	No	ns	0.9991
ONC-6069
ct vs. Bevacizumab	34.05	18.92 to 49.19	Yes	**	0.0099
ct vs. Carboplatin+Paclitaxel	46.23	33.84 to 58.63	Yes	***	0.0004
ct vs. Bev+Carbo+Taxol	44.36	32.49 to 56.23	Yes	***	0.0006
Bevacizumab vs. Carboplatin+Paclitaxel	12.18	-1.336 to 25.70	No	ns	0.0614
Bevacizumab vs. Bev+Carbo+Taxol	10.31	-0.01734 to 20.63	No	ns	0.0502
Carboplatin+Paclitaxel vs. Bev+Carbo+Taxol	-1.875	-12.65 to 8.896	No	ns	0.8805
ONC-6072
ct vs. Bevacizumab	25.44	4.676 to 46.20	Yes	*	0.0263
ct vs. Carboplatin+Paclitaxel	45.82	20.42 to 71.22	Yes	**	0.0067
ct vs. Bev+Carbo+Taxol	57.09	35.99 to 78.19	Yes	**	0.0027
Bevacizumab vs. Carboplatin+Paclitaxel	20.38	-4.579 to 45.35	No	ns	0.0877
Bevacizumab vs. Bev+Carbo+Taxol	31.66	16.05 to 47.26	Yes	**	0.0049
Carboplatin+Paclitaxel vs. Bev+Carbo+Taxol	11.27	-15.10 to 37.65	No	ns	0.316
ONC-6092
ct vs. Bevacizumab	-1.488	-16.55 to 13.57	No	ns	0.9728
ct vs. Carboplatin+Paclitaxel	35.59	21.58 to 49.60	Yes	**	0.0019
ct vs. Bev+Carbo+Taxol	35.54	22.95 to 48.12	Yes	**	0.0011
Bevacizumab vs. Carboplatin+Paclitaxel	37.08	21.38 to 52.77	Yes	**	0.0023
Bevacizumab vs. Bev+Carbo+Taxol	37.03	21.99 to 52.06	Yes	**	0.0023
Carboplatin+Paclitaxel vs. Bev+Carbo+Taxol	-0.05283	-14.02 to 13.92	No	ns	>0.9999
ONC-6191
ct vs. Bevacizumab	-9.04	-33.16 to 15.08	No	ns	0.3706
ct vs. Carboplatin+Paclitaxel	31.07	21.43 to 40.72	Yes	***	0.0007
ct vs. Bev+Carbo+Taxol	34.81	21.18 to 48.44	Yes	**	0.0025
Bevacizumab vs. Carboplatin+Paclitaxel	40.11	15.90 to 64.32	Yes	*	0.0144
Bevacizumab vs. Bev+Carbo+Taxol	43.85	21.60 to 66.10	Yes	**	0.0063
Carboplatin+Paclitaxel vs. Bev+Carbo+Taxol	3.743	-9.899 to 17.38	No	ns	0.6537
ONC-6140
ct vs. Bevacizumab	-9.244	-53.45 to 34.96	No	ns	0.6508
ct vs. Carboplatin+Paclitaxel	29.95	13.20 to 46.70	Yes	**	0.0087
ct vs. Bev+Carbo+Taxol	30.5	18.11 to 42.89	Yes	**	0.0076
Bevacizumab vs. Carboplatin+Paclitaxel	39.19	-0.5590 to 78.94	No	ns	0.0518
Bevacizumab vs. Bev+Carbo+Taxol	39.74	-9.103 to 88.59	No	ns	0.0741
Carboplatin+Paclitaxel vs. Bev+Carbo+Taxol	0.551	-20.77 to 21.87	No	ns	0.9976
ONC-6134
ct vs. Bevacizumab	8.777	-19.84 to 37.39	No	ns	0.4124
ct vs. Carboplatin+Paclitaxel	27.8	1.877 to 53.72	Yes	*	0.0424
ct vs. Bev+Carbo+Taxol	27.99	4.273 to 51.70	Yes	*	0.0314
Bevacizumab vs. Carboplatin+Paclitaxel	19.02	10.18 to 27.86	Yes	**	0.0051
Bevacizumab vs. Bev+Carbo+Taxol	19.21	4.413 to 34.01	Yes	*	0.0268
Carboplatin+Paclitaxel vs. Bev+Carbo+Taxol	0.1887	-13.21 to 13.59	No	ns	0.9999
ONC-7003
ct vs. Bevacizumab	11.22	-27.95 to 50.39	No	ns	0.5808
ct vs. Carboplatin+Paclitaxel	25.41	-16.83 to 67.65	No	ns	0.1419
ct vs. Bev+Carbo+Taxol	31.64	-4.186 to 67.46	No	ns	0.0724
Bevacizumab vs. Carboplatin+Paclitaxel	14.2	-43.69 to 72.08	No	ns	0.3031
Bevacizumab vs. Bev+Carbo+Taxol	20.42	-12.92 to 53.76	No	ns	0.1609
Carboplatin+Paclitaxel vs. Bev+Carbo+Taxol	6.224	-23.31 to 35.76	No	ns	0.6898
ONC-6163
ct vs. Bevacizumab	4.633	-55.96 to 65.22	No	ns	0.955
ct vs. Carboplatin+Paclitaxel	20.15	-29.22 to 69.53	No	ns	0.3873
ct vs. Bev+Carbo+Taxol	5.229	-67.50 to 77.96	No	ns	0.9875
Bevacizumab vs. Carboplatin+Paclitaxel	15.52	-18.05 to 49.09	No	ns	0.2416
Bevacizumab vs. Bev+Carbo+Taxol	0.5956	-92.25 to 93.44	No	ns	>0.9999
Carboplatin+Paclitaxel vs. Bev+Carbo+Taxol	-14.92	-94.18 to 64.33	No	ns	0.7621
ONC-7052
ct vs. Bevacizumab	-15.3	-62.28 to 31.69	No	ns	0.5802
ct vs. Carboplatin+Paclitaxel	18.64	-30.08 to 67.36	No	ns	0.3871
ct vs. Bev+Carbo+Taxol	29.88	-22.42 to 82.19	No	ns	0.1668
Bevacizumab vs. Carboplatin+Paclitaxel	33.93	-2.932 to 70.80	No	ns	0.063
Bevacizumab vs. Bev+Carbo+Taxol	45.18	6.144 to 84.21	Yes	*	0.0346
Carboplatin+Paclitaxel vs. Bev+Carbo+Taxol	11.25	-11.00 to 33.49	No	ns	0.287
ONC-6071
ct vs. Bevacizumab	0.09701	-32.00 to 32.19	No	ns	>0.9999
ct vs. Carboplatin+Paclitaxel	14.66	-17.62 to 46.94	No	ns	0.3185
ct vs. Bev+Carbo+Taxol	11.69	-27.95 to 51.34	No	ns	0.4246
Bevacizumab vs. Carboplatin+Paclitaxel	14.56	-9.971 to 39.09	No	ns	0.2059
Bevacizumab vs. Bev+Carbo+Taxol	11.59	-17.75 to 40.94	No	ns	0.2923
Carboplatin+Paclitaxel vs. Bev+Carbo+Taxol	-2.965	-24.05 to 18.12	No	ns	0.8491
ONC-6061
ct vs. Bevacizumab	35.22	21.37 to 49.07	Yes	**	0.0021
ct vs. Carboplatin+Paclitaxel	10.24	-12.15 to 32.62	No	ns	0.2891
ct vs. Bev+Carbo+Taxol	7.882	-8.777 to 24.54	No	ns	0.3058
Bevacizumab vs. Carboplatin+Paclitaxel	-24.98	-46.43 to -3.536	Yes	*	0.0318
Bevacizumab vs. Bev+Carbo+Taxol	-27.34	-44.29 to -10.39	Yes	**	0.01
Carboplatin+Paclitaxel vs. Bev+Carbo+Taxol	-2.355	-23.94 to 19.23	No	ns	0.9643
ONC-6173
ct vs. Bevacizumab	-6.291	-60.05 to 47.46	No	ns	0.8155
ct vs. Carboplatin+Paclitaxel	8.716	-13.57 to 31.00	No	ns	0.4724
ct vs. Bev+Carbo+Taxol	12.11	-13.31 to 37.54	No	ns	0.3315
Bevacizumab vs. Carboplatin+Paclitaxel	15.01	-37.91 to 67.92	No	ns	0.3874
Bevacizumab vs. Bev+Carbo+Taxol	18.4	-28.44 to 65.25	No	ns	0.2946
Carboplatin+Paclitaxel vs. Bev+Carbo+Taxol	3.397	-22.14 to 28.93	No	ns	0.9412
ONC-5942
ct vs. Bevacizumab	-1.384	-68.74 to 65.97	No	ns	0.9997
ct vs. Carboplatin+Paclitaxel	7.405	-63.90 to 78.71	No	ns	0.9406
ct vs. Bev+Carbo+Taxol	8.991	-72.61 to 90.59	No	ns	0.8878
Bevacizumab vs. Carboplatin+Paclitaxel	8.789	-48.64 to 66.21	No	ns	0.8706
Bevacizumab vs. Bev+Carbo+Taxol	10.38	-56.52 to 77.27	No	ns	0.7812
Carboplatin+Paclitaxel vs. Bev+Carbo+Taxol	1.586	-27.01 to 30.18	No	ns	0.9909

## Sheet: alternative regimen
Statistical analyses for Fig. 1C
Tukey's multiple comparisons test	Mean Diff.	95.00% CI of diff.	Significant?	Summary	Adjusted P Value
ONC-6045
ct vs. Carboplatin+Paclitaxel	72.71	14.83 to 130.6	Yes	*	0.0322
ct vs. Cisplatin	5.926	-42.08 to 53.93	No	ns	0.9069
ct vs. Cisplatin+Paclitaxel	70.41	22.10 to 118.7	Yes	*	0.0199
Carboplatin+Paclitaxel vs. Cisplatin	-66.78	-89.91 to -43.65	Yes	**	0.0062
Carboplatin+Paclitaxel vs. Cisplatin+Paclitaxel	-2.296	-24.79 to 20.20	No	ns	0.8936
Cisplatin vs. Cisplatin+Paclitaxel	64.48	45.17 to 83.80	Yes	***	0.0006
ONC-6099
ct vs. Carboplatin+Paclitaxel	63.92	47.67 to 80.18	Yes	***	0.0003
ct vs. Cisplatin	38.1	12.72 to 63.48	Yes	*	0.0154
ct vs. Cisplatin+Paclitaxel	63.03	48.41 to 77.64	Yes	***	0.0005
Carboplatin+Paclitaxel vs. Cisplatin	-25.82	-51.08 to -0.5657	Yes	*	0.047
Carboplatin+Paclitaxel vs. Cisplatin+Paclitaxel	-0.898	-16.16 to 14.37	No	ns	0.9921
Cisplatin vs. Cisplatin+Paclitaxel	24.93	-3.024 to 52.88	No	ns	0.065
ONC-6096
ct vs. Carboplatin+Paclitaxel	56.86	48.61 to 65.10	Yes	****	<0.0001
ct vs. Cisplatin	7.6	-25.39 to 40.59	No	ns	0.541
ct vs. Cisplatin+Paclitaxel	58.44	54.61 to 62.28	Yes	****	<0.0001
Carboplatin+Paclitaxel vs. Cisplatin	-49.26	-79.15 to -19.36	Yes	*	0.0164
Carboplatin+Paclitaxel vs. Cisplatin+Paclitaxel	1.588	-6.106 to 9.281	No	ns	0.7625
Cisplatin vs. Cisplatin+Paclitaxel	50.84	18.39 to 83.30	Yes	*	0.0202
ONC-6051
ct vs. Carboplatin+Paclitaxel	54.12	14.11 to 94.12	Yes	*	0.0241
ct vs. Cisplatin	21.85	-14.52 to 58.21	No	ns	0.1895
ct vs. Cisplatin+Paclitaxel	43.87	7.005 to 80.73	Yes	*	0.0307
Carboplatin+Paclitaxel vs. Cisplatin	-32.27	-55.95 to -8.592	Yes	*	0.0203
Carboplatin+Paclitaxel vs. Cisplatin+Paclitaxel	-10.25	-30.83 to 10.34	No	ns	0.2873
Cisplatin vs. Cisplatin+Paclitaxel	22.02	-2.292 to 46.34	No	ns	0.068
ONC-7033
ct vs. Carboplatin+Paclitaxel	53.69	12.99 to 94.39	Yes	*	0.0291
ct vs. Cisplatin	19.4	-7.508 to 46.30	No	ns	0.0936
ct vs. Cisplatin+Paclitaxel	59.25	13.21 to 105.3	Yes	*	0.0306
Carboplatin+Paclitaxel vs. Cisplatin	-34.29	-65.53 to -3.055	Yes	*	0.0379
Carboplatin+Paclitaxel vs. Cisplatin+Paclitaxel	5.565	-31.09 to 42.22	No	ns	0.9196
Cisplatin vs. Cisplatin+Paclitaxel	39.86	4.259 to 75.45	Yes	*	0.0363
ONC-6007
ct vs. Carboplatin+Paclitaxel	49.98	15.75 to 84.20	Yes	*	0.0228
ct vs. Cisplatin	11.32	-17.20 to 39.83	No	ns	0.3797
ct vs. Cisplatin+Paclitaxel	44.3	16.48 to 72.12	Yes	*	0.0124
Carboplatin+Paclitaxel vs. Cisplatin	-38.66	-54.52 to -22.80	Yes	**	0.0056
Carboplatin+Paclitaxel vs. Cisplatin+Paclitaxel	-5.678	-25.12 to 13.77	No	ns	0.4812
Cisplatin vs. Cisplatin+Paclitaxel	32.98	15.57 to 50.39	Yes	**	0.0055
ONC-6057
ct vs. Carboplatin+Paclitaxel	47.77	20.21 to 75.33	Yes	**	0.0076
ct vs. Cisplatin	4.483	-23.61 to 32.58	No	ns	0.852
ct vs. Cisplatin+Paclitaxel	38.42	-21.22 to 98.07	No	ns	0.1201
Carboplatin+Paclitaxel vs. Cisplatin	-43.29	-66.78 to -19.80	Yes	**	0.0087
Carboplatin+Paclitaxel vs. Cisplatin+Paclitaxel	-6.062	-57.09 to 44.96	No	ns	0.9274
Cisplatin vs. Cisplatin+Paclitaxel	37.23	-20.65 to 95.10	No	ns	0.1238
ONC-6069
ct vs. Carboplatin+Paclitaxel	46.23	33.84 to 58.63	Yes	***	0.0004
ct vs. Cisplatin	33.14	21.08 to 45.21	Yes	**	0.0014
ct vs. Cisplatin+Paclitaxel	43.79	26.61 to 60.98	Yes	**	0.0023
Carboplatin+Paclitaxel vs. Cisplatin	-13.09	-24.27 to -1.917	Yes	*	0.0297
Carboplatin+Paclitaxel vs. Cisplatin+Paclitaxel	-2.44	-19.70 to 14.82	No	ns	0.9146
Cisplatin vs. Cisplatin+Paclitaxel	10.65	-6.819 to 28.12	No	ns	0.1733
ONC-6072
ct vs. Carboplatin+Paclitaxel	45.82	20.42 to 71.22	Yes	**	0.0067
ct vs. Cisplatin	15.18	-56.58 to 86.94	No	ns	0.6712
ct vs. Cisplatin+Paclitaxel	46.66	14.95 to 78.36	Yes	*	0.0153
Carboplatin+Paclitaxel vs. Cisplatin	-30.64	-99.51 to 38.23	No	ns	0.278
Carboplatin+Paclitaxel vs. Cisplatin+Paclitaxel	0.8367	-31.16 to 32.84	No	ns	0.9994
Cisplatin vs. Cisplatin+Paclitaxel	31.48	-33.79 to 96.75	No	ns	0.2671
ONC-6092
ct vs. Carboplatin+Paclitaxel	35.59	21.58 to 49.60	Yes	**	0.0019
ct vs. Cisplatin	16.13	-28.81 to 61.08	No	ns	0.3566
ct vs. Cisplatin+Paclitaxel	45.53	33.73 to 57.33	Yes	***	0.001
Carboplatin+Paclitaxel vs. Cisplatin	-19.46	-62.90 to 23.99	No	ns	0.2633
Carboplatin+Paclitaxel vs. Cisplatin+Paclitaxel	9.936	-4.410 to 24.28	No	ns	0.1219
Cisplatin vs. Cisplatin+Paclitaxel	29.39	-19.26 to 78.05	No	ns	0.1326
ONC-6191
ct vs. Carboplatin+Paclitaxel	31.07	21.43 to 40.72	Yes	***	0.0007
ct vs. Cisplatin	-2.12	-27.15 to 22.91	No	ns	0.9633
ct vs. Cisplatin+Paclitaxel	30.27	14.08 to 46.46	Yes	**	0.0081
Carboplatin+Paclitaxel vs. Cisplatin	-33.19	-58.31 to -8.068	Yes	*	0.0256
Carboplatin+Paclitaxel vs. Cisplatin+Paclitaxel	-0.8005	-17.03 to 15.43	No	ns	0.9947
Cisplatin vs. Cisplatin+Paclitaxel	32.39	9.578 to 55.20	Yes	*	0.0167
ONC-6140
ct vs. Carboplatin+Paclitaxel	29.95	13.20 to 46.70	Yes	**	0.0087
ct vs. Cisplatin	2.248	-15.26 to 19.76	No	ns	0.9287
ct vs. Cisplatin+Paclitaxel	25.02	14.69 to 35.36	Yes	**	0.0022
Carboplatin+Paclitaxel vs. Cisplatin	-27.7	-46.26 to -9.139	Yes	*	0.0127
Carboplatin+Paclitaxel vs. Cisplatin+Paclitaxel	-4.924	-22.11 to 12.26	No	ns	0.5805
Cisplatin vs. Cisplatin+Paclitaxel	22.78	4.753 to 40.80	Yes	*	0.0269
ONC-6134
ct vs. Carboplatin+Paclitaxel	27.8	1.877 to 53.72	Yes	*	0.0424
ct vs. Cisplatin	-0.713	-26.84 to 25.41	No	ns	0.9994
ct vs. Cisplatin+Paclitaxel	20.58	-12.57 to 53.72	No	ns	0.1814
Carboplatin+Paclitaxel vs. Cisplatin	-28.51	-55.79 to -1.234	Yes	*	0.0451
Carboplatin+Paclitaxel vs. Cisplatin+Paclitaxel	-7.223	-46.58 to 32.14	No	ns	0.7164
Cisplatin vs. Cisplatin+Paclitaxel	21.29	-11.93 to 54.51	No	ns	0.1704
ONC-7003
ct vs. Carboplatin+Paclitaxel	25.41	-16.83 to 67.65	No	ns	0.1419
ct vs. Cisplatin	10.37	-29.25 to 49.99	No	ns	0.5703
ct vs. Cisplatin+Paclitaxel	23.74	-13.77 to 61.24	No	ns	0.1839
Carboplatin+Paclitaxel vs. Cisplatin	-15.04	-28.33 to -1.763	Yes	*	0.034
Carboplatin+Paclitaxel vs. Cisplatin+Paclitaxel	-1.679	-39.63 to 36.27	No	ns	0.9923
Cisplatin vs. Cisplatin+Paclitaxel	13.37	-22.08 to 48.81	No	ns	0.3689
ONC-6163
ct vs. Carboplatin+Paclitaxel	20.15	-29.22 to 69.53	No	ns	0.3873
ct vs. Cisplatin	14.08	-42.46 to 70.63	No	ns	0.5694
ct vs. Cisplatin+Paclitaxel	0.7009	-72.17 to 73.57	No	ns	>0.9999
Carboplatin+Paclitaxel vs. Cisplatin	-6.068	-36.22 to 24.08	No	ns	0.7747
Carboplatin+Paclitaxel vs. Cisplatin+Paclitaxel	-19.45	-98.89 to 59.99	No	ns	0.6238
Cisplatin vs. Cisplatin+Paclitaxel	-13.38	-103.0 to 76.22	No	ns	0.7896
ONC-7052
ct vs. Carboplatin+Paclitaxel	18.64	-30.08 to 67.36	No	ns	0.3871
ct vs. Cisplatin	-1.924	-56.23 to 52.38	No	ns	0.9959
ct vs. Cisplatin+Paclitaxel	20.4	-27.46 to 68.26	No	ns	0.3387
Carboplatin+Paclitaxel vs. Cisplatin	-20.56	-42.91 to 1.783	No	ns	0.0631
Carboplatin+Paclitaxel vs. Cisplatin+Paclitaxel	1.766	-23.73 to 27.26	No	ns	0.9909
Cisplatin vs. Cisplatin+Paclitaxel	22.33	-2.372 to 47.03	No	ns	0.0656
ONC-6071
ct vs. Carboplatin+Paclitaxel	14.66	-17.62 to 46.94	No	ns	0.3185
ct vs. Cisplatin	3.663	-28.97 to 36.30	No	ns	0.9454
ct vs. Cisplatin+Paclitaxel	13.38	-19.71 to 46.48	No	ns	0.3625
Carboplatin+Paclitaxel vs. Cisplatin	-10.99	-30.51 to 8.527	No	ns	0.2419
Carboplatin+Paclitaxel vs. Cisplatin+Paclitaxel	-1.276	-20.31 to 17.75	No	ns	0.9916
Cisplatin vs. Cisplatin+Paclitaxel	9.718	-8.449 to 27.88	No	ns	0.2702
ONC-6061
ct vs. Carboplatin+Paclitaxel	10.24	-12.15 to 32.62	No	ns	0.2891
ct vs. Cisplatin	-1.577	-12.31 to 9.156	No	ns	0.9259
ct vs. Cisplatin+Paclitaxel	5.188	-50.51 to 60.88	No	ns	0.9298
Carboplatin+Paclitaxel vs. Cisplatin	-11.81	-34.85 to 11.22	No	ns	0.2207
Carboplatin+Paclitaxel vs. Cisplatin+Paclitaxel	-5.049	-53.28 to 43.18	No	ns	0.9469
Cisplatin vs. Cisplatin+Paclitaxel	6.766	-49.82 to 63.35	No	ns	0.8663
ONC-6173
ct vs. Carboplatin+Paclitaxel	8.716	-13.57 to 31.00	No	ns	0.4724
ct vs. Cisplatin	-3.282	-25.07 to 18.50	No	ns	0.8556
ct vs. Cisplatin+Paclitaxel	10.38	-9.932 to 30.69	No	ns	0.2851
Carboplatin+Paclitaxel vs. Cisplatin	-12	-34.35 to 10.36	No	ns	0.1992
Carboplatin+Paclitaxel vs. Cisplatin+Paclitaxel	1.664	-19.03 to 22.36	No	ns	0.9844
Cisplatin vs. Cisplatin+Paclitaxel	13.66	-2.081 to 29.40	No	ns	0.0729
ONC-5942
ct vs. Carboplatin+Paclitaxel	7.405	-63.90 to 78.71	No	ns	0.9406
ct vs. Cisplatin	-9.103	-81.99 to 63.79	No	ns	0.8972
ct vs. Cisplatin+Paclitaxel	9.281	-57.55 to 76.11	No	ns	0.9107
Carboplatin+Paclitaxel vs. Cisplatin	-16.51	-44.97 to 11.96	No	ns	0.2259
Carboplatin+Paclitaxel vs. Cisplatin+Paclitaxel	1.876	-35.50 to 39.25	No	ns	0.9959
Cisplatin vs. Cisplatin+Paclitaxel	18.38	-18.94 to 55.71	No	ns	0.2906

## Sheet: carbo+taxol vs gemcitabine
Statistical analyses for Fig. 2A
Tukey's multiple comparisons test	Mean Diff.	95.00% CI of diff.	Significant?	Summary	Adjusted P Value
ONC-6045
ct vs. Carboplatin+Paclitaxel	72.71	23.50 to 121.9	Yes	*	0.0235
ct vs. Gemcitabine	67.07	19.24 to 114.9	Yes	*	0.0255
Carboplatin+Paclitaxel vs. Gemcitabine	-5.638	-11.88 to 0.6073	No	ns	0.0622
ONC-6099
ct vs. Carboplatin+Paclitaxel	63.92	49.70 to 78.15	Yes	***	0.0002
ct vs. Gemcitabine	-6.945	-22.11 to 8.216	No	ns	0.3301
Carboplatin+Paclitaxel vs. Gemcitabine	-70.87	-86.23 to -55.51	Yes	***	0.0002
ONC-6096
ct vs. Carboplatin+Paclitaxel	56.86	49.77 to 63.95	Yes	****	<0.0001
ct vs. Gemcitabine	39.64	24.14 to 55.14	Yes	**	0.0071
Carboplatin+Paclitaxel vs. Gemcitabine	-17.22	-30.34 to -4.096	Yes	*	0.0243
ONC-6051
ct vs. Carboplatin+Paclitaxel	54.12	19.70 to 88.53	Yes	*	0.0169
ct vs. Gemcitabine	73.01	34.70 to 111.3	Yes	*	0.0131
Carboplatin+Paclitaxel vs. Gemcitabine	18.89	6.462 to 31.32	Yes	*	0.0161
ONC-7033
ct vs. Carboplatin+Paclitaxel	53.69	19.07 to 88.30	Yes	*	0.0213
ct vs. Gemcitabine	30.41	6.867 to 53.96	Yes	*	0.0303
Carboplatin+Paclitaxel vs. Gemcitabine	-23.27	-50.49 to 3.945	No	ns	0.0775
ONC-6007
ct vs. Carboplatin+Paclitaxel	49.98	20.77 to 79.18	Yes	*	0.0165
ct vs. Gemcitabine	36.98	10.24 to 63.73	Yes	*	0.0236
Carboplatin+Paclitaxel vs. Gemcitabine	-12.99	-21.48 to -4.501	Yes	*	0.0151
ONC-6057
ct vs. Carboplatin+Paclitaxel	47.77	23.66 to 71.88	Yes	**	0.0049
ct vs. Gemcitabine	65.41	40.27 to 90.55	Yes	**	0.0046
Carboplatin+Paclitaxel vs. Gemcitabine	17.64	-3.347 to 38.62	No	ns	0.0762
ONC-6069
ct vs. Carboplatin+Paclitaxel	46.23	35.38 to 57.08	Yes	***	0.0003
ct vs. Gemcitabine	30.08	5.692 to 54.47	Yes	*	0.0296
Carboplatin+Paclitaxel vs. Gemcitabine	-16.15	-41.09 to 8.778	No	ns	0.1314
ONC-6072
ct vs. Carboplatin+Paclitaxel	45.82	23.61 to 68.03	Yes	**	0.0043
ct vs. Gemcitabine	59.93	40.61 to 79.26	Yes	**	0.0029
Carboplatin+Paclitaxel vs. Gemcitabine	14.11	-10.07 to 38.30	No	ns	0.1546
ONC-6092
ct vs. Carboplatin+Paclitaxel	35.59	23.33 to 47.85	Yes	**	0.0012
ct vs. Gemcitabine	54.33	39.46 to 69.20	Yes	***	0.0007
Carboplatin+Paclitaxel vs. Gemcitabine	18.74	3.626 to 33.86	Yes	*	0.0254
ONC-6191
ct vs. Carboplatin+Paclitaxel	31.07	22.63 to 39.52	Yes	***	0.0004
ct vs. Gemcitabine	25.27	16.36 to 34.18	Yes	**	0.0012
Carboplatin+Paclitaxel vs. Gemcitabine	-5.803	-14.66 to 3.053	No	ns	0.1601
ONC-6140
ct vs. Carboplatin+Paclitaxel	29.95	15.39 to 44.51	Yes	**	0.0058
ct vs. Gemcitabine	32.06	22.71 to 41.41	Yes	**	0.0021
Carboplatin+Paclitaxel vs. Gemcitabine	2.115	-14.88 to 19.11	No	ns	0.8098
ONC-6134
ct vs. Carboplatin+Paclitaxel	27.8	5.510 to 50.09	Yes	*	0.0298
ct vs. Gemcitabine	12.6	-8.874 to 34.06	No	ns	0.1662
Carboplatin+Paclitaxel vs. Gemcitabine	-15.2	-24.55 to -5.855	Yes	*	0.01
ONC-7003
ct vs. Carboplatin+Paclitaxel	25.41	-10.73 to 61.56	No	ns	0.1031
ct vs. Gemcitabine	32.21	-6.218 to 70.63	No	ns	0.0706
Carboplatin+Paclitaxel vs. Gemcitabine	6.792	-1.688 to 15.27	No	ns	0.0892
ONC-6163
ct vs. Carboplatin+Paclitaxel	20.15	-22.75 to 63.05	No	ns	0.2834
ct vs. Gemcitabine	13.33	-35.42 to 62.07	No	ns	0.6276
Carboplatin+Paclitaxel vs. Gemcitabine	-6.823	-53.34 to 39.70	No	ns	0.8312
ONC-7052
ct vs. Carboplatin+Paclitaxel	18.64	-23.47 to 60.75	No	ns	0.2867
ct vs. Gemcitabine	5.82	-42.74 to 54.38	No	ns	0.8122
Carboplatin+Paclitaxel vs. Gemcitabine	-12.82	-33.15 to 7.518	No	ns	0.144
ONC-6071
ct vs. Carboplatin+Paclitaxel	14.66	-13.37 to 42.68	No	ns	0.2297
ct vs. Gemcitabine	8.168	-19.77 to 36.10	No	ns	0.5437
Carboplatin+Paclitaxel vs. Gemcitabine	-6.489	-24.42 to 11.44	No	ns	0.4708
ONC-6061
ct vs. Carboplatin+Paclitaxel	10.24	-9.116 to 29.59	No	ns	0.2094
ct vs. Gemcitabine	15.92	-34.80 to 66.63	No	ns	0.3779
Carboplatin+Paclitaxel vs. Gemcitabine	5.68	-38.93 to 50.29	No	ns	0.8476
ONC-6173
ct vs. Carboplatin+Paclitaxel	8.716	-10.80 to 28.23	No	ns	0.3478
ct vs. Gemcitabine	-5.434	-31.76 to 20.89	No	ns	0.6473
Carboplatin+Paclitaxel vs. Gemcitabine	-14.15	-40.41 to 12.11	No	ns	0.187
ONC-5942
ct vs. Carboplatin+Paclitaxel	7.405	-54.03 to 68.84	No	ns	0.8556
ct vs. Gemcitabine	9.809	-60.19 to 79.81	No	ns	0.751
Carboplatin+Paclitaxel vs. Gemcitabine	2.404	-22.59 to 27.39	No	ns	0.9076

## Sheet: gemcitabine+bev
Statistical analyses for Fig. 2B
Tukey's multiple comparisons test	Mean Diff.	95.00% CI of diff.	Significant?	Summary	Adjusted P Value
ONC-6045
ct vs. Carboplatin+Paclitaxel	72.71	23.50 to 121.9	Yes	*	0.0235
ct vs. Gemcitabine+Bevacizumab	68.02	19.93 to 116.1	Yes	*	0.0252
Carboplatin+Paclitaxel vs. Gemcitabine+Bevacizumab	-4.683	-10.22 to 0.8508	No	ns	0.0719
ONC-6099
ct vs. Carboplatin+Paclitaxel	63.92	49.70 to 78.15	Yes	***	0.0002
ct vs. Gemcitabine+Bevacizumab	-2.931	-18.54 to 12.68	No	ns	0.7877
Carboplatin+Paclitaxel vs. Gemcitabine+Bevacizumab	-66.86	-82.64 to -51.07	Yes	***	0.0003
ONC-6096
ct vs. Carboplatin+Paclitaxel	56.86	49.77 to 63.95	Yes	****	<0.0001
ct vs. Gemcitabine+Bevacizumab	39.02	29.19 to 48.85	Yes	**	0.0022
Carboplatin+Paclitaxel vs. Gemcitabine+Bevacizumab	-17.84	-26.44 to -9.227	Yes	**	0.0045
ONC-6051
ct vs. Carboplatin+Paclitaxel	54.12	19.70 to 88.53	Yes	*	0.0169
ct vs. Gemcitabine+Bevacizumab	66.64	29.37 to 103.9	Yes	*	0.0144
Carboplatin+Paclitaxel vs. Gemcitabine+Bevacizumab	12.53	0.3975 to 24.66	Yes	*	0.0456
ONC-7033
ct vs. Carboplatin+Paclitaxel	53.69	19.07 to 88.30	Yes	*	0.0213
ct vs. Gemcitabine+Bevacizumab	57.3	54.77 to 59.83	Yes	****	<0.0001
Carboplatin+Paclitaxel vs. Gemcitabine+Bevacizumab	3.615	-30.82 to 38.05	No	ns	0.8309
ONC-6007
ct vs. Carboplatin+Paclitaxel	49.98	20.77 to 79.18	Yes	*	0.0165
ct vs. Gemcitabine+Bevacizumab	22.28	-2.023 to 46.57	No	ns	0.0631
Carboplatin+Paclitaxel vs. Gemcitabine+Bevacizumab	-27.7	-43.39 to -12.01	Yes	*	0.0134
ONC-6057
ct vs. Carboplatin+Paclitaxel	47.77	23.66 to 71.88	Yes	**	0.0049
ct vs. Gemcitabine+Bevacizumab	64.74	40.64 to 88.85	Yes	**	0.0034
Carboplatin+Paclitaxel vs. Gemcitabine+Bevacizumab	16.97	-3.300 to 37.24	No	ns	0.0795
ONC-6069
ct vs. Carboplatin+Paclitaxel	46.23	35.38 to 57.08	Yes	***	0.0003
ct vs. Gemcitabine+Bevacizumab	37.57	12.69 to 62.46	Yes	*	0.0177
Carboplatin+Paclitaxel vs. Gemcitabine+Bevacizumab	-8.66	-34.10 to 16.78	No	ns	0.3949
ONC-6072
ct vs. Carboplatin+Paclitaxel	45.82	23.61 to 68.03	Yes	**	0.0043
ct vs. Gemcitabine+Bevacizumab	72.6	50.17 to 95.02	Yes	**	0.0045
Carboplatin+Paclitaxel vs. Gemcitabine+Bevacizumab	26.78	-0.4638 to 54.02	No	ns	0.0517
ONC-6092
ct vs. Carboplatin+Paclitaxel	35.59	23.33 to 47.85	Yes	**	0.0012
ct vs. Gemcitabine+Bevacizumab	54.77	44.51 to 65.03	Yes	***	0.0001
Carboplatin+Paclitaxel vs. Gemcitabine+Bevacizumab	19.18	7.286 to 31.07	Yes	*	0.0115
ONC-6191
ct vs. Carboplatin+Paclitaxel	31.07	22.63 to 39.52	Yes	***	0.0004
ct vs. Gemcitabine+Bevacizumab	28.39	17.20 to 39.59	Yes	**	0.0025
Carboplatin+Paclitaxel vs. Gemcitabine+Bevacizumab	-2.68	-13.87 to 8.510	No	ns	0.6675
ONC-6140
ct vs. Carboplatin+Paclitaxel	29.95	15.39 to 44.51	Yes	**	0.0058
ct vs. Gemcitabine+Bevacizumab	26.6	17.66 to 35.53	Yes	**	0.0022
Carboplatin+Paclitaxel vs. Gemcitabine+Bevacizumab	-3.351	-19.65 to 12.95	No	ns	0.6312
ONC-6134
ct vs. Carboplatin+Paclitaxel	27.8	5.510 to 50.09	Yes	*	0.0298
ct vs. Gemcitabine+Bevacizumab	7.963	-16.51 to 32.44	No	ns	0.5283
Carboplatin+Paclitaxel vs. Gemcitabine+Bevacizumab	-19.84	-46.47 to 6.800	No	ns	0.0941
ONC-7003
ct vs. Carboplatin+Paclitaxel	25.41	-10.73 to 61.56	No	ns	0.1031
ct vs. Gemcitabine+Bevacizumab	34.32	2.838 to 65.81	Yes	*	0.0396
Carboplatin+Paclitaxel vs. Gemcitabine+Bevacizumab	8.91	-9.283 to 27.10	No	ns	0.241
ONC-6163
ct vs. Carboplatin+Paclitaxel	20.15	-22.75 to 63.05	No	ns	0.2834
ct vs. Gemcitabine+Bevacizumab	18.77	-51.74 to 89.27	No	ns	0.4947
Carboplatin+Paclitaxel vs. Gemcitabine+Bevacizumab	-1.385	-99.68 to 96.90	No	ns	0.9928
ONC-7052
ct vs. Carboplatin+Paclitaxel	18.64	-23.47 to 60.75	No	ns	0.2867
ct vs. Gemcitabine+Bevacizumab	35.46	-5.768 to 76.69	No	ns	0.0777
Carboplatin+Paclitaxel vs. Gemcitabine+Bevacizumab	16.82	-16.00 to 49.65	No	ns	0.2411
ONC-6071
ct vs. Carboplatin+Paclitaxel	14.66	-13.37 to 42.68	No	ns	0.2297
ct vs. Gemcitabine+Bevacizumab	-5.425	-34.88 to 24.04	No	ns	0.7194
Carboplatin+Paclitaxel vs. Gemcitabine+Bevacizumab	-20.08	-36.25 to -3.917	Yes	*	0.0256
ONC-6061
ct vs. Carboplatin+Paclitaxel	10.24	-9.116 to 29.59	No	ns	0.2094
ct vs. Gemcitabine+Bevacizumab	24.57	-5.049 to 54.18	No	ns	0.0754
Carboplatin+Paclitaxel vs. Gemcitabine+Bevacizumab	14.33	-12.26 to 40.92	No	ns	0.2324
ONC-6173
ct vs. Carboplatin+Paclitaxel	8.716	-10.80 to 28.23	No	ns	0.3478
ct vs. Gemcitabine+Bevacizumab	-9.55	-30.49 to 11.39	No	ns	0.2204
Carboplatin+Paclitaxel vs. Gemcitabine+Bevacizumab	-18.27	-39.70 to 3.169	No	ns	0.0692
ONC-5942
ct vs. Carboplatin+Paclitaxel	7.405	-54.03 to 68.84	No	ns	0.8556
ct vs. Gemcitabine+Bevacizumab	-8.218	-80.31 to 63.87	No	ns	0.8091
Carboplatin+Paclitaxel vs. Gemcitabine+Bevacizumab	-15.62	-43.03 to 11.79	No	ns	0.1545

## Sheet: topotecan vs carbo+taxol
Statistical analyses for Fig. 2C
Tukey's multiple comparisons test	Mean Diff.	95.00% CI of diff.	Significant?	Summary	Adjusted P Value
ONC-6045
ct vs. Carboplatin+Paclitaxel	72.71	23.50 to 121.9	Yes	*	0.0235
ct vs. Topotecan	75.93	26.92 to 124.9	Yes	*	0.0213
Carboplatin+Paclitaxel vs. Topotecan	3.225	0.7045 to 5.745	Yes	*	0.0244
ONC-6099
ct vs. Carboplatin+Paclitaxel	63.92	49.70 to 78.15	Yes	***	0.0002
ct vs. Topotecan	66.14	52.42 to 79.86	Yes	***	0.0002
Carboplatin+Paclitaxel vs. Topotecan	2.215	-11.82 to 16.25	No	ns	0.8456
ONC-6096
ct vs. Carboplatin+Paclitaxel	56.86	49.77 to 63.95	Yes	****	<0.0001
ct vs. Topotecan	53.34	49.97 to 56.71	Yes	****	<0.0001
Carboplatin+Paclitaxel vs. Topotecan	-3.516	-10.17 to 3.137	No	ns	0.2156
ONC-6051
ct vs. Carboplatin+Paclitaxel	54.12	19.70 to 88.53	Yes	*	0.0169
ct vs. Topotecan	76.17	38.52 to 113.8	Yes	*	0.0112
Carboplatin+Paclitaxel vs. Topotecan	22.05	9.862 to 34.24	Yes	**	0.0087
ONC-7033
ct vs. Carboplatin+Paclitaxel	53.69	19.07 to 88.30	Yes	*	0.0213
ct vs. Topotecan	23.61	-166.7 to 213.9	No	ns	0.3917
Carboplatin+Paclitaxel vs. Topotecan	-30.07	-120.1 to 59.94	No	ns	0.2605
ONC-6007
ct vs. Carboplatin+Paclitaxel	49.98	20.77 to 79.18	Yes	*	0.0165
ct vs. Topotecan	58.85	31.88 to 85.81	Yes	**	0.0081
Carboplatin+Paclitaxel vs. Topotecan	8.869	0.7646 to 16.97	Yes	*	0.039
ONC-6057
ct vs. Carboplatin+Paclitaxel	47.77	23.66 to 71.88	Yes	**	0.0049
ct vs. Topotecan	56.06	29.61 to 82.51	Yes	**	0.0091
Carboplatin+Paclitaxel vs. Topotecan	8.289	-13.83 to 30.41	No	ns	0.3344
ONC-6069
ct vs. Carboplatin+Paclitaxel	46.23	35.38 to 57.08	Yes	***	0.0003
ct vs. Topotecan	14.95	2.728 to 27.17	Yes	*	0.0327
Carboplatin+Paclitaxel vs. Topotecan	-31.29	-42.10 to -20.47	Yes	**	0.0048
ONC-6072
ct vs. Carboplatin+Paclitaxel	45.82	23.61 to 68.03	Yes	**	0.0043
ct vs. Topotecan	77.08	57.55 to 96.62	Yes	**	0.0017
Carboplatin+Paclitaxel vs. Topotecan	31.26	6.840 to 55.69	Yes	*	0.0287
ONC-6092
ct vs. Carboplatin+Paclitaxel	35.59	23.33 to 47.85	Yes	**	0.0012
ct vs. Topotecan	61.18	48.68 to 73.68	Yes	**	0.0012
Carboplatin+Paclitaxel vs. Topotecan	25.59	10.72 to 40.45	Yes	*	0.0169
ONC-6191
ct vs. Carboplatin+Paclitaxel	31.07	22.63 to 39.52	Yes	***	0.0004
ct vs. Topotecan	24.69	13.84 to 35.53	Yes	**	0.0034
Carboplatin+Paclitaxel vs. Topotecan	-6.384	-17.22 to 4.453	No	ns	0.1935
ONC-6140
ct vs. Carboplatin+Paclitaxel	29.95	15.39 to 44.51	Yes	**	0.0058
ct vs. Topotecan	39.91	26.99 to 52.84	Yes	**	0.0013
Carboplatin+Paclitaxel vs. Topotecan	9.964	-5.201 to 25.13	No	ns	0.1588
ONC-6134
ct vs. Carboplatin+Paclitaxel	27.8	5.510 to 50.09	Yes	*	0.0298
ct vs. Topotecan	21.63	-0.3606 to 43.63	No	ns	0.052
Carboplatin+Paclitaxel vs. Topotecan	-6.167	-14.82 to 2.482	No	ns	0.1303
ONC-7003
ct vs. Carboplatin+Paclitaxel	25.41	-10.73 to 61.56	No	ns	0.1031
ct vs. Topotecan	36.9	-0.4695 to 74.28	No	ns	0.0513
Carboplatin+Paclitaxel vs. Topotecan	11.49	2.971 to 20.01	Yes	*	0.0194
ONC-6163
ct vs. Carboplatin+Paclitaxel	20.15	-22.75 to 63.05	No	ns	0.2834
ct vs. Topotecan	27.87	-20.09 to 75.84	No	ns	0.1544
Carboplatin+Paclitaxel vs. Topotecan	7.721	-18.16 to 33.60	No	ns	0.5176
ONC-7052
ct vs. Carboplatin+Paclitaxel	18.64	-23.47 to 60.75	No	ns	0.2867
ct vs. Topotecan	22.19	-39.16 to 83.54	No	ns	0.4386
Carboplatin+Paclitaxel vs. Topotecan	3.555	-65.83 to 72.94	No	ns	0.9656
ONC-6071
ct vs. Carboplatin+Paclitaxel	14.66	-13.37 to 42.68	No	ns	0.2297
ct vs. Topotecan	31.41	2.531 to 60.28	Yes	*	0.0385
Carboplatin+Paclitaxel vs. Topotecan	16.75	-7.527 to 41.02	No	ns	0.1327
ONC-6061
ct vs. Carboplatin+Paclitaxel	10.24	-9.116 to 29.59	No	ns	0.2094
ct vs. Topotecan	12.59	-14.26 to 39.45	No	ns	0.2361
Carboplatin+Paclitaxel vs. Topotecan	2.357	-22.34 to 27.05	No	ns	0.9353
ONC-6173
ct vs. Carboplatin+Paclitaxel	8.716	-10.80 to 28.23	No	ns	0.3478
ct vs. Topotecan	11.18	-20.88 to 43.23	No	ns	0.4334
Carboplatin+Paclitaxel vs. Topotecan	2.462	-29.51 to 34.43	No	ns	0.949
ONC-5942
ct vs. Carboplatin+Paclitaxel	7.405	-54.03 to 68.84	No	ns	0.8556
ct vs. Topotecan	29.21	-28.62 to 87.04	No	ns	0.2458
Carboplatin+Paclitaxel vs. Topotecan	21.8	-11.57 to 55.18	No	ns	0.1539
